# Supplementary material for: Genome-wide identification of cyclin-dependent kinase (CDK) genes affecting adipocyte differentiation in cattle
Source: BMC Genomics. 2021 Jul 12;22:532. doi: 10.1186/s12864-021-07653-8 (PMC8276410; doi:10.1186/s12864-021-07653-8)
Supplement: Supplementary file 1 — Additional file 1. Genome-wide identified CDK family members in Bovidae. [file 12864_2021_7653_MOESM1_ESM.xlsx]

## Sheet: Sheet1
organism	gene symbol	gene ID	transcript ID
Bos taurus	CDK1	ENSBTAG00000010109	ENSBTAT00000013337
Bos taurus	CDK10	ENSBTAG00000033333	ENSBTAT00000047400
Bos taurus	CDK11B	ENSBTAG00000010737	ENSBTAT00000014227
Bos taurus	CDK12	ENSBTAG00000013238	ENSBTAT00000002005
Bos taurus	CDK13	ENSBTAG00000001528	ENSBTAT00000002003
Bos taurus	CDK14	ENSBTAG00000048664	ENSBTAT00000068321
Bos taurus	CDK15	ENSBTAG00000055073	ENSBTAT00000086547
Bos taurus	CDK16	ENSBTAG00000016769	ENSBTAT00000022303
Bos taurus	CDK17	ENSBTAG00000001510	ENSBTAT00000077282
Bos taurus	CDK18	ENSBTAG00000012673	ENSBTAT00000085187
Bos taurus	CDK19	ENSBTAG00000007288	ENSBTAT00000009583
Bos taurus	CDK2	ENSBTAG00000004021	ENSBTAT00000005252
Bos taurus	CDK20	ENSBTAG00000015171	ENSBTAT00000020188
Bos taurus	CDK3	ENSBTAG00000010509	ENSBTAT00000013885
Bos taurus	CDK4	ENSBTAG00000007160	ENSBTAT00000009420
Bos taurus	CDK5	ENSBTAG00000007766	ENSBTAT00000010212
Bos taurus	CDK6	ENSBTAG00000044023	ENSBTAT00000061349
Bos taurus	CDK7	ENSBTAG00000011046	ENSBTAT00000014667
Bos taurus	CDK8	ENSBTAG00000016737	ENSBTAT00000022252
Bos taurus	CDK9	ENSBTAG00000004695	ENSBTAT00000006162
Bos taurus	CDKL1	ENSBTAG00000004780	ENSBTAT00000036046
Bos taurus	CDKL2	ENSBTAG00000014038	ENSBTAT00000031574
Bos taurus	CDKL3	ENSBTAG00000010979	ENSBTAT00000014574
Bos taurus	CDKL4	ENSBTAG00000024044	ENSBTAT00000033135
Bos taurus	CDKL5	ENSBTAG00000007428	ENSBTAT00000076996
Bos indicus	CDK1	109553919	XM_019954236.1
Bos indicus	CDK10	109572819	XM_019979928.1
Bos indicus	CDK11B	109570288	XM_019976106.1
Bos indicus	CDK12	109573803	XM_019981254.1
Bos indicus	CDK13	109557563	XM_019958979.1
Bos indicus	CDK14	109557842	XM_019959392.1
Bos indicus	CDK15	109569605	XM_019975146.1
Bos indicus	CDK16	109555090	XM_019955654.1
Bos indicus	CDK17	109559409	XM_019961121.1
Bos indicus	CDK18	109570686	XM_019976831.1
Bos indicus	CDK19	109563826	XM_019967213.1
Bos indicus	CDK2	109559386	XM_019961079.1
Bos indicus	CDK20	109563293	XM_019966643.1
Bos indicus	CDK3	109573640	XM_019980954.1
Bos indicus	CDK4	109559308	XM_019960934.1
Bos indicus	CDK5	109557798	XM_019959331.1
Bos indicus	CDK6	109558203	XM_019959674.1
Bos indicus	CDK7	109574675	XM_019982675.1
Bos indicus	CDK8	109566838	XM_019971484.1
Bos indicus	CDK9	109566491	XM_019970901.1
Bos indicus	CDKL1	109565019	XM_019968642.1
Bos indicus	CDKL2	109560587	XM_019962934.1
Bos indicus	CDKL3	109562018	XM_019964921.1
Bos indicus	CDKL4	109566005	XM_019970037.1
Bos indicus	CDKL5	109554947	XM_019955516.1
Bos grunniens	CDK1	ENSBGRG00000025652	ENSBGRT00000047495
Bos grunniens	CDK10	ENSBGRG00000026766	ENSBGRT00000049638
Bos grunniens	CDK12	ENSBGRG00000011539	ENSBGRT00000021847
Bos grunniens	CDK13	ENSBGRG00000009206	ENSBGRT00000017261
Bos grunniens	CDK14	ENSBGRG00000019992	ENSBGRT00000037308
Bos grunniens	CDK15	ENSBGRG00000018223	ENSBGRT00000033405
Bos grunniens	CDK16	ENSBGRG00000013811	ENSBGRT00000026231
Bos grunniens	CDK17	ENSBGRG00000005998	ENSBGRT00000011320
Bos grunniens	CDK18	ENSBGRG00000011978	ENSBGRT00000021988
Bos grunniens	CDK19	ENSBGRG00000010459	ENSBGRT00000019381
Bos grunniens	CDK2	ENSBGRG00000000696	ENSBGRT00000001436
Bos grunniens	CDK3	ENSBGRG00000023308	ENSBGRT00000043189
Bos grunniens	CDK4	ENSBGRG00000008884	ENSBGRT00000016325
Bos grunniens	CDK5	ENSBGRG00000005577	ENSBGRT00000010565
Bos grunniens	CDK6	ENSBGRG00000016959	ENSBGRT00000031163
Bos grunniens	CDK8	ENSBGRG00000004492	ENSBGRT00000008287
Bos grunniens	CDK9	ENSBGRG00000006586	ENSBGRT00000012130
Bos grunniens	CDKL1	ENSBGRG00000019004	ENSBGRT00000035094
Bos grunniens	CDKL2	ENSBGRG00000018088	ENSBGRT00000033237
Bos grunniens	CDKL3	ENSBGRG00000001365	ENSBGRT00000002501
Bos grunniens	CDKL4	ENSBGRG00000018560	ENSBGRT00000033995
Bos grunniens	CDKL5	ENSBGRG00000014796	ENSBGRT00000028536
Bos mutus	CDK1	ENSBMUG00000006730	ENSBMUT00000010064
Bos mutus	CDK10	ENSBMUG00000012383	ENSBMUT00000018852
Bos mutus	CDK12	ENSBMUG00000001938	ENSBMUT00000002820
Bos mutus	CDK13	ENSBMUG00000004384	ENSBMUT00000006504
Bos mutus	CDK14	ENSBMUG00000012584	ENSBMUT00000019194
Bos mutus	CDK15	ENSBMUG00000017707	ENSBMUT00000027222
Bos mutus	CDK16	ENSBMUG00000025899	ENSBMUT00000040049
Bos mutus	CDK17	ENSBMUG00000018883	ENSBMUT00000028967
Bos mutus	CDK18	ENSBMUG00000024490	ENSBMUT00000037752
Bos mutus	CDK19	ENSBMUG00000017203	ENSBMUT00000026380
Bos mutus	CDK2	ENSBMUG00000017451	ENSBMUT00000026780
Bos mutus	CDK20	ENSBMUG00000002598	ENSBMUT00000003830
Bos mutus	CDK3	ENSBMUG00000009896	ENSBMUT00000015010
Bos mutus	CDK4	ENSBMUG00000025436	ENSBMUT00000039285
Bos mutus	CDK5	ENSBMUG00000003645	ENSBMUT00000005380
Bos mutus	CDK6	ENSBMUG00000013255	ENSBMUT00000020281
Bos mutus	CDK7	ENSBMUG00000024134	ENSBMUT00000037215
Bos mutus	CDK8	ENSBMUG00000023385	ENSBMUT00000036032
Bos mutus	CDK9	ENSBMUG00000018947	ENSBMUT00000029074
Bos mutus	CDKL1	ENSBMUG00000021338	ENSBMUT00000032813
Bos mutus	CDKL2	ENSBMUG00000017084	ENSBMUT00000026180
Bos mutus	CDKL3	ENSBMUG00000002116	ENSBMUT00000003143
Bos mutus	CDKL4	ENSBMUG00000006188	ENSBMUT00000009196
Bos mutus	CDKL5	ENSBMUG00000008969	ENSBMUT00000013545
Bos indicus hybrid	CDK1	ENSBIXG00005020665	ENSBIXT00005028782
Bos indicus hybrid	CDK10	ENSBIXG00005011893	ENSBIXT00005004463
Bos indicus hybrid	CDK12	ENSBIXG00005030976	ENSBIXT00005055592
Bos indicus hybrid	CDK13	ENSBIXG00005020092	ENSBIXT00005027663
Bos indicus hybrid	CDK14	ENSBIXG00005012122	ENSBIXT00005004148
Bos indicus hybrid	CDK15	ENSBIXG00005031571	ENSBIXT00005056815
Bos indicus hybrid	CDK17	ENSBIXG00005002870	ENSBIXT00005023388
Bos indicus hybrid	CDK18	ENSBIXG00005011999	ENSBIXT00005004355
Bos indicus hybrid	CDK19	ENSBIXG00005009057	ENSBIXT00005011659
Bos indicus hybrid	CDK2	ENSBIXG00005015436	ENSBIXT00005019421
Bos indicus hybrid	CDK3	ENSBIXG00005029883	ENSBIXT00005015599
Bos indicus hybrid	CDK4	ENSBIXG00005011149	ENSBIXT00005006342
Bos indicus hybrid	CDK5	ENSBIXG00005013731	ENSBIXT00005016300
Bos indicus hybrid	CDK6	ENSBIXG00005012910	ENSBIXT00005001843
Bos indicus hybrid	CDK7	ENSBIXG00005015531	ENSBIXT00005019635
Bos indicus hybrid	CDK8	ENSBIXG00005009401	ENSBIXT00005010780
Bos indicus hybrid	CDK9	ENSBIXG00005002520	ENSBIXT00005020520
Bos indicus hybrid	CDKL1	ENSBIXG00005004128	ENSBIXT00005050697
Bos indicus hybrid	CDKL2	ENSBIXG00005004240	ENSBIXT00005035948
Bos indicus hybrid	CDKL3	ENSBIXG00005000877	ENSBIXT00005008394
Bos indicus hybrid	CDKL5	ENSBIXG00005005323	ENSBIXT00005040158
Bos taurus hybrid	CDK1	ENSBIXG00000011391	ENSBIXT00000006363
Bos taurus hybrid	CDK10	ENSBIXG00000014394	ENSBIXT00000016339
Bos taurus hybrid	CDK12	ENSBIXG00000011396	ENSBIXT00000006349
Bos taurus hybrid	CDK13	ENSBIXG00000020086	ENSBIXT00000027192
Bos taurus hybrid	CDK14	ENSBIXG00000025013	ENSBIXT00000036993
Bos taurus hybrid	CDK15	ENSBIXG00000002846	ENSBIXT00000021820
Bos taurus hybrid	CDK16	ENSBIXG00000028996	ENSBIXT00000014842
Bos taurus hybrid	CDK17	ENSBIXG00000027997	ENSBIXT00000052550
Bos taurus hybrid	CDK18	ENSBIXG00000017294	ENSBIXT00000021969
Bos taurus hybrid	CDK19	ENSBIXG00000006894	ENSBIXT00000019949
Bos taurus hybrid	CDK2	ENSBIXG00000028346	ENSBIXT00000043332
Bos taurus hybrid	CDK3	ENSBIXG00000013184	ENSBIXT00000002310
Bos taurus hybrid	CDK4	ENSBIXG00000007356	ENSBIXT00000026898
Bos taurus hybrid	CDK5	ENSBIXG00000024100	ENSBIXT00000035196
Bos taurus hybrid	CDK6	ENSBIXG00000025139	ENSBIXT00000037234
Bos taurus hybrid	CDK7	ENSBIXG00000015699	ENSBIXT00000018791
Bos taurus hybrid	CDK8	ENSBIXG00000029896	ENSBIXT00000053269
Bos taurus hybrid	CDK9	ENSBIXG00000020249	ENSBIXT00000027563
Bos taurus hybrid	CDK20	ENSBIXG00000023620	ENSBIXT00000049337
Bos taurus hybrid	CDKL1	ENSBIXG00000020821	ENSBIXT00000028809
Bos taurus hybrid	CDKL2	ENSBIXG00000005124	ENSBIXT00000037191
Bos taurus hybrid	CDKL3	ENSBIXG00000025737	ENSBIXT00000038641
Bison bison bison	CDK17	ENSBBBG00000023554	ENSBBBT00000026948
Bison bison bison	CDK14	ENSBBBG00000017590	ENSBBBT00000017576
Bison bison bison	CDK12	ENSBBBG00000023157	ENSBBBT00000026267
Bison bison bison	CDK10	ENSBBBG00000016355	ENSBBBT00000000802
Bison bison bison	CDK18	ENSBBBG00000015848	ENSBBBT00000001721
Bison bison bison	CDK19	ENSBBBG00000011312	ENSBBBT00000012403
Bison bison bison	CDK1	ENSBBBG00000014079	ENSBBBT00000006458
Bison bison bison	CDK15	ENSBBBG00000012266	ENSBBBT00000010503
Bison bison bison	CDK13	ENSBBBG00000004014	ENSBBBT00000001136
Bison bison bison	CDKL1	ENSBBBG00000015419	ENSBBBT00000002582
Bison bison bison	CDKL2	ENSBBBG00000007268	ENSBBBT00000030080
Bison bison bison	CDKL3	ENSBBBG00000009163	ENSBBBT00000020110
Bison bison bison	CDKL4	ENSBBBG00000008383	ENSBBBT00000018023
Bison bison bison	CDK20	ENSBBBG00000014763	ENSBBBT00000004884
Bison bison bison	CDK2	ENSBBBG00000014128	ENSBBBT00000006383
Bison bison bison	CDK3	ENSBBBG00000000554	ENSBBBT00000022531
Bison bison bison	CDK4	ENSBBBG00000011463	ENSBBBT00000012044
Bison bison bison	CDK5	ENSBBBG00000003543	ENSBBBT00000003389
Bison bison bison	CDK6	ENSBBBG00000018101	ENSBBBT00000018411
Bison bison bison	CDK7	ENSBBBG00000013204	ENSBBBT00000008456
Bison bison bison	CDK8	ENSBBBG00000001797	ENSBBBT00000009445
Bison bison bison	CDK9	ENSBBBG00000020831	ENSBBBT00000023178
Bubalus bubalis	CDK1	102405957	XM_025284583.1
Bubalus bubalis	CDK10	102397972	XM_006043107.2
Bubalus bubalis	CDK12	102393981	XM_006068554.2
Bubalus bubalis	CDK13	102402366	XM_025291395.1
Bubalus bubalis	CDK14	102413465	XM_025290821.1
Bubalus bubalis	CDK15	102390096	XM_025278005.1
Bubalus bubalis	CDK16	102412481	XM_006058787.2
Bubalus bubalis	CDK17	102396439	XM_006073544.2
Bubalus bubalis	CDK18	102404533	XM_025277662.1
Bubalus bubalis	CDK19	102392586	XM_006071819.2
Bubalus bubalis	CDK2	102398457	XM_006075063.2
Bubalus bubalis	CDK20	102409657	XM_025282130.1
Bubalus bubalis	CDK3	102403806	XM_006045277.2
Bubalus bubalis	CDK4	102412787	XM_006077918.2
Bubalus bubalis	CDK5	102390186	XM_006077681.2
Bubalus bubalis	CDK6	102407325	XM_025290849.1
Bubalus bubalis	CDK7	102411842	XM_006058937.2
Bubalus bubalis	CDK8	102410237	XM_006070960.2
Bubalus bubalis	CDK9	102392709	XM_025261706.1
Bubalus bubalis	CDKL1	102413167	XM_025295806.1
Bubalus bubalis	CDKL2	102407368	XM_025289892.1
Bubalus bubalis	CDKL3	102406941	XM_025292690.1
Bubalus bubalis	CDKL4	102393997	XM_025260907.1
Bubalus bubalis	CDKL5	102403791	XM_025277318.1
