# Supplementary material for: Genome-wide identification of cyclin-dependent kinase (CDK) genes affecting adipocyte differentiation in cattle
Source: BMC Genomics. 2021 Jul 12;22:532. doi: 10.1186/s12864-021-07653-8 (PMC8276410; doi:10.1186/s12864-021-07653-8)
Supplement: Supplementary file 8 — Additional file 8. Expression values (RPKM) of 163 bovine samples in 60 tissue types. [file 12864_2021_7653_MOESM8_ESM.xls]

## Sheet: Sheet1
Tissue Name	CDK1	CDK2	CDK3	CDK4	CDK5	CDK6	CDK7	CDK8	CDK9	CDK10	CDK11	CDK12	CDK13	CDK14	CDK15	CDK16	CDK17	CDK18	CDK19	CDK20	CDKL1	CDKL2	CDKL3	CDKL4	CDKL5	PPARG	CEBPA
salivary_gland_adult~SRR1638782	1.78	1.96	10.46	15.6	8.19	0.73	5.86	13.33	37.72	8.43	18.4	1.7	1.36	0.81	0.03	4.51	5.06	4.5	0.75	5.78	4.66	0.06	0.15	0.08	0.15	1.19	3.13
gall_bladder_adult~SRR1639233	5.06	5.76	2.4	35.86	13.6	1.72	10.19	21.66	51.66	9.9	25.75	2.48	1.43	1.14	0.04	7.58	3.92	0.67	0.78	4.98	0.2	0.16	0.04	0.57	0.07	2.25	0
liver_adult~SRR3168791	0.48	1.45	17.38	8.78	4.14	1.69	3.31	2.68	25.56	6.21	11.74	1.36	1.2	0.69	0.01	1.78	1.05	4.38	2.35	2.91	0.3	0.11	0.14	0.74	0.55	0.25	0
liver_adult~SRR3168793	0.52	1.21	13.61	9.1	4.57	1.42	2.95	2.66	29.76	5.56	12.78	1.42	1.41	0.54	0.01	2.08	1.28	3.42	1.82	4.26	0.16	0.21	0.06	0.43	0.39	0.78	0
liver_adult~SRR3168796	0.56	1.33	12.16	10.31	3.49	1.15	2.97	3.06	30.29	3.73	10.33	1.77	1.25	0.73	0.01	2	1.99	2.65	1.75	3.31	0.21	0.17	0.1	0.37	0.41	0.73	0
liver_adult~SRR3168798	0.4	1.3	12.93	8.33	3.11	0.07	3.24	2.94	22.79	3.43	9.56	2.49	0.78	0.85	0.01	1.97	2.24	2.88	2.32	3.2	0.19	0.05	0.16	0.44	0.45	0.52	1.56
rumen_0day~SRR2777520	1.48	4.52	21.53	23.18	9.99	7.12	5.96	11.54	66.58	11.47	24.84	2.94	2.3	7.55	0.35	2.01	7.68	4.07	1.69	7.19	0.21	0.35	0.07	0.65	4.02	16.27	0
rumen_0day~SRR2777521	5.14	6.6	4.07	41.56	17.65	1.53	8.95	6.26	54.51	8.43	15.4	1.68	2.26	1.32	0	0.29	3.84	4.42	0.98	3.51	0.03	0.11	0.07	0.15	0.19	74.17	0
rumen_0day~SRR2777522	1.15	7.15	9.88	26.14	8.99	6.57	6.02	17.59	52.48	8.15	21.34	4.21	2.37	2.67	0.39	2.81	8.16	3.06	3.56	7.39	0.83	0.07	0.08	0.45	4.35	37.15	0
rumen_7days~SRR2777525	5.44	8.56	5.11	26.65	9.95	9.02	5.24	15.94	57.11	6.54	21.51	1.9	2.41	11.77	0.07	2.66	8.6	2.81	5.7	4.24	0.04	0.23	0.03	0.26	0.85	23.89	0
rumen_7days~SRR2777526	5.98	10.29	6.44	26.02	12.79	7.45	5.88	12.48	70.54	7.74	25.23	1.75	1.37	6.06	0.06	5.34	5.34	4.08	1.02	6.8	0.11	0.36	0.1	0.22	0.73	37.09	0
rumen_7days~SRR2777527	2.76	5.3	7.47	27.83	7.06	5.45	7.7	14.08	85.14	6.85	30.49	4.44	1.28	4.25	0.13	4.01	5.31	4.71	4.14	7.13	0.18	0.19	0.09	0.23	1.25	21.11	0
rumen_21days~SRR2777528	3.24	6.2	4.95	27.53	16.54	7.2	8.14	9.81	62.69	9.11	24.94	1.99	0.79	4.06	0	2.15	4.99	6.37	2.3	3.72	0.04	0.07	0.06	0.17	0.57	44.51	0
rumen_21days~SRR2777529	6.56	6.01	6.29	28.27	10.85	10.13	7.68	7.83	57	6.31	23.4	5.45	1.17	3.96	0	1.45	4.41	5.43	1.96	4.74	0.09	0.06	0.02	0.25	0.8	40.7	0
rumen_21days~SRR2777530	3.81	5.56	7.22	23.45	12.43	2.67	6.28	14.85	62.73	6.72	23.63	3.57	1.34	7.42	0	4.72	5.96	6.83	1.22	5.87	0.14	0.34	0.07	0.06	1.95	32.72	0
rumen_21days~SRR2777532	3.15	5.02	8.27	23.18	11.36	12.18	6.61	8.08	63.46	7.18	20.14	4.08	1.49	2.71	0.12	1.57	5.48	4.77	0.52	3.33	0.07	0.14	0.13	0.12	0.24	35.97	0
rumen_42days~SRR2777533	3.47	5.74	6.45	22.68	12.01	9.33	4.55	7.13	54.97	5.13	20.27	1.18	1.24	3.82	0	3.47	4.16	5.19	0.92	3.13	0.08	0.14	0.06	0.16	0.77	52.27	0
rumen_42days~SRR2777534	5.96	5.17	4.51	23.91	11.63	3.06	6.84	8.53	50.95	5.98	16.96	2.62	1.5	3.34	0	1.49	5.88	4.34	1.09	2.97	0.03	0.08	0.09	0.09	0.86	65.37	20.84
rumen_42days~SRR2777535	5.9	5.31	5.83	24.48	11.03	2.99	5.47	9.49	48.04	5.7	21.64	0.77	1.4	6.45	0	1.44	5.81	5.75	4.35	4.27	0.09	0.25	0.1	0.12	0.74	46.14	0
rumen_42days~SRR2777536	4.76	6.84	6.46	22.15	13.2	1.87	5.31	8.65	59.75	7.05	23.25	2.11	1.42	2.84	0.1	3.73	4.04	7.43	1.29	4.87	0.11	0.25	0.15	0.13	0.78	55.54	0
duodenum_adult~SRR3168815	6.52	6.07	19.91	23.07	8.13	1.37	9.26	7.23	41.13	9.81	22.99	3.09	1.38	2.82	0.03	8.61	3.53	12.11	1.26	9.63	0.79	0.23	0.13	0.3	0.28	10.27	0
duodenum_adult~SRR3168817	4.74	5.01	18.51	17.65	9.09	1.13	7.79	8.48	38.28	9.82	23.9	3.14	2.77	3.28	0.03	8.09	4.35	22.83	3.33	7.75	0.3	0.3	0.08	0.19	0.41	9.43	0
duodenum_adult~SRR3168820	5.47	3.61	9.16	18.41	8.35	0.32	7.59	9.37	44.73	6.89	19.85	3.36	1.87	1.26	0.02	6.5	4.77	16.12	3.71	8.19	0.98	0.34	0.06	0.49	0.51	10.65	1.94
duodenum_adult~SRR3168823	6.33	4.49	23.83	14.73	6.42	2.39	8.63	8.32	28.02	7.33	20.54	1.97	2.27	2.13	0.02	8.01	4.64	11.89	2.48	9.05	0.5	0.11	0.08	0.18	0.23	8.45	0
jejunum_mid_0day~SRR2777538	5.23	7.73	9.18	28.74	9.47	1.33	7.68	9.32	54.42	7.14	24.21	3.89	2.61	0.87	0	3.25	4.29	9.83	2.94	9.89	0.63	0.08	0.05	0.09	0.72	3.72	34.49
jejunum_mid_0day~SRR2777539	3.26	8.15	11.07	28.11	6.76	0.59	6.92	8.47	53.18	6.56	20.02	2.26	2.07	0.72	0.06	3.72	2.83	11.08	2.74	9.73	0.99	0.2	0.09	0.12	1.06	1.59	36.33
jejunum_mid_0day~SRR2777540	3.55	6.75	4.1	29.28	7.25	6.02	5.52	8.47	45.54	6.28	21.38	4.19	2.08	3.22	0	1.57	4.72	10.81	2.71	10.01	0.68	0.35	0.04	0.05	1.59	1.06	0
jejunum_mid_7days~SRR2777541	3.76	6.03	13.8	23.07	10.99	0.18	6.97	9.82	66.07	7.59	21.55	2.13	4	1.37	0	3.87	3.61	15.8	0.86	8.76	0.28	0.14	0.02	0.06	0.16	7.32	0
jejunum_mid_7days~SRR2777542	6.04	7.82	12.09	23.26	10.06	1.35	9.49	9.19	63.05	8.59	25.66	3.09	1.94	2.22	0.05	4.98	3.44	22.62	0.75	8.29	0.22	0.23	0.06	0.06	0.19	10.5	0
jejunum_mid_7days~SRR2777544	4.85	5.13	9.89	16.28	6.46	1.05	6.16	8.96	50.46	5.61	19.99	2.52	2.12	2.8	0.09	5.38	3.63	18.12	1.92	4.89	0.3	0.38	0.02	0.09	0.47	9.4	0
jejunum_mid_7days~SRR2777545	5.81	5.91	8.42	22.78	9.39	1.16	7.22	10.13	58.53	6.62	27.73	2.92	1.67	5.08	0	4.76	3.8	21.44	2.35	7.26	0.39	0.31	0.02	0.07	0.4	7.15	17.39
jejunum_mid_21days~SRR2777546	5.49	4.7	17.52	25.86	9.92	3.37	6.14	8.19	69.88	11.58	26.81	2.79	0.93	1.76	0.08	5.24	1.68	27.18	0.56	11.46	0.22	0.2	0.03	0.07	0.03	9.76	0
jejunum_mid_21days~SRR2777547	5.67	8.21	15.91	23.05	9.83	5.47	6.12	9.33	68.05	7.69	25.75	3.01	1.84	1.78	0	5.06	3.58	22.6	1.07	9.08	0.27	0.21	0.03	0.09	0.21	10.2	0
jejunum_mid_21days~SRR2777548	5.53	7.48	14.09	25.1	10.6	6.21	6.32	8.41	70.99	9.47	24.02	3.65	2.04	3.22	0.04	5.6	3.48	27.84	2.01	10.21	0.3	0.16	0.07	0.08	0.64	14.72	0
jejunum_mid_21days~SRR2777549	6.12	7.21	9.52	26.83	8.01	1.8	7.32	8.28	58.54	7.86	24.57	4.01	2.2	2.83	0.03	1.89	4.53	25.55	2.23	8.35	0.35	0.19	0.07	0.07	0.39	12.1	0
jejunum_mid_21days~SRR2777550	3.91	5.36	10.34	27.79	6.96	0.53	6.46	10	54.12	7.58	23.73	1.68	1.96	1.83	0	2.89	2.37	15.43	2.46	8.22	0.24	0.3	0.06	0.06	0.29	11.03	12.91
jejunum_mid_42days~SRR2777553	4.64	7.66	9.57	29.65	12.16	0.3	6.56	9.6	75.13	9.36	26.84	3.17	1.57	4.62	0	4.09	3.95	9.68	2.65	11.89	0.2	0.3	0.05	0.11	0.38	20.21	0
jejunum_mid_42days~SRR2777554	5.56	6.31	12.47	23.76	8.81	1.01	7.46	10.49	71.03	11.3	24.71	1.66	1.11	1.35	0.03	3.16	2.6	20.39	0.94	9.53	0.09	0.24	0.01	0.09	0.05	17.41	0
jejunum_mid_42days~SRR2777555	6.44	8.57	13.38	25.28	9.28	1.55	5.48	9.94	62.92	8.88	25.8	2.49	1.93	3.67	0.04	5.39	3.25	20.88	3.38	9.44	0.2	0.14	0.04	0.09	0.24	7.98	12.04
jejunum_distal_0day~SRR2777556	2.61	8.01	12.36	31.92	8.69	2.46	7.46	8.79	67.46	9.01	20.45	2.61	1.57	0.57	0.03	3.74	4.92	5.21	1.99	10.75	0.37	0.11	0.05	0.16	0.28	1.48	41.57
jejunum_distal_0day~SRR2777557	9.33	14.02	14.22	44.85	10.31	4.65	9.33	8.08	85.68	9.54	27.42	4.67	3.02	1.23	0.11	6.85	6.47	5.94	4.82	10.97	0.61	0.11	0.08	0.11	0.08	3.94	0
jejunum_distal_0day~SRR2777558	4.66	7.58	9.67	34.56	8.85	5.45	7.07	9.29	61.5	9.32	21.89	3.11	2.71	1.58	0.03	3.26	5.53	7.34	2.47	7.34	0.27	0.24	0.1	0.07	0.57	1.52	33.87
jejunum_distal_7days~SRR2777559	10.02	6.45	4.33	28.97	6.53	1.46	7.06	8.44	70.48	5.26	29.85	3.7	2.11	0.76	0	2.89	4.99	14.35	2.54	10.07	0.31	0.19	0.01	0.06	0.24	1.99	20.41
jejunum_distal_7days~SRR2777560	11.72	7.64	5.85	25.62	6.28	0.85	7.42	10.8	51.24	7.52	29.29	3.2	1.59	3.74	0	6.59	3.82	11.29	1.25	11.15	0.44	0.14	0.02	0.09	0.22	1.43	15.44
jejunum_distal_7days~SRR2777561	12.78	7.29	5.55	40.65	10.6	1.21	10.22	9.19	94.25	7.27	37.09	3.42	2.09	2.26	0	4.05	3.02	12.29	1.34	10.52	0.41	0.16	0.06	0.08	0.01	1.21	0
jejunum_distal_7days~SRR2777563	14.73	18.97	7.64	64.64	16.18	2.18	12.5	9.45	91.98	8.37	38.32	3.03	2.58	2.39	0	5.12	4.46	6.54	1.95	7.35	0.18	0.29	0.03	0.12	0.04	1.76	0
jejunum_distal_21days~SRR2777564	13.33	17.13	6.45	57.69	14.76	5.23	10.39	8.31	101.36	8.44	34.67	3.8	1.97	4.25	0.02	2.71	5.07	8.9	3.96	11.44	0.18	0.04	0.05	0.06	0.07	1.26	0
jejunum_distal_21days~SRR2777565	5.58	8.46	17.47	26.38	13.5	4.68	7.35	7.95	100.96	9.84	26.99	1.93	1.3	1.43	0	3.28	3.77	19.65	8.09	8.97	0.35	0.37	0.01	0.05	0.02	1.12	0
jejunum_distal_21days~SRR2777566	10.05	6.29	13.53	27.95	13.16	2.32	6.92	8.25	96.13	9.76	24.99	1.82	1.77	0.55	0	6.43	3.2	12.36	1.44	6.31	0.28	0.2	0.04	0.05	0.02	1.6	0
jejunum_distal_21days~SRR2777567	12.87	5.31	4.31	32.72	8.74	0.84	8.13	8.12	70.4	5.37	27.15	3.2	2.65	1.07	0	3.74	4.36	14.16	2.43	9.09	0.35	0.2	0.02	0.04	0.17	0.49	0
jejunum_distal_21days~SRR2777568	8.24	7.04	6.8	27.2	9.25	1.06	6.83	6.73	61.82	6.77	22.47	2.77	2.09	3.89	0	4.93	3.62	20.1	4.95	8.15	0.22	0.06	0.05	0.06	0.18	0.67	0
jejunum_distal_42days~SRR2777569	16.79	17.78	5.47	61.03	11.02	1.94	12.24	7.42	88.83	4.97	34.83	4.48	2.8	3.92	0.23	3.64	5.31	7.6	3.07	8.88	0.18	0.24	0.08	0.04	0.15	2.15	0
jejunum_distal_42days~SRR2777571	8.55	9.11	17.88	27.71	12.81	2.14	10.07	7.29	94.91	9.48	32.02	3.9	1.9	0.99	0	9.8	5.04	14.77	5.35	12.98	0.2	0.46	0.04	0.04	0.54	5.13	0
jejunum_distal_42days~SRR2777572	8.08	7.5	9.1	30.49	11.17	3.17	6.49	6.56	81.34	8.21	27.92	3.62	1.91	1.92	0.09	4.98	2.96	22.89	1.57	11.12	0.21	0.18	0.01	0.08	0.13	1.03	0
jejunum_adult~SRR1640178	3.67	4.72	17.59	27.82	13.21	0.1	5.2	6.41	68.62	12.22	18.86	0.76	4.44	0.44	0	2.8	4.75	4.98	5.67	11.56	0.25	0.27	0	0.17	0	2.25	0
ileum_0days~SRR2777573	2.02	4.43	7.92	29.18	12.98	1.86	6.2	8.43	73.27	13.89	16.78	0.81	1.13	1.46	0	5.6	4.07	5.09	5.15	10.66	0.24	0.52	0.02	0.09	0.09	33.78	0
ileum_0days~SRR2777574	12.26	17.66	7.62	66.97	11.22	0.72	11.32	6.54	88.51	6.85	33.01	3.5	2.58	3.68	0.08	4.32	6.13	5.33	4.13	9.31	0.06	0.45	0.09	0.11	0.27	0.94	0
ileum_0days~SRR2777575	17.39	12.72	5.58	61.39	11.23	2.72	12.72	8.98	75	6.03	25.04	4.23	2.89	5.85	0.04	5.11	6.64	7.97	4.86	11.03	0.13	0.61	0.1	0.05	0.29	1.25	16.5
ileum_7days~SRR2777576	10.63	10.88	4.88	36.87	10.89	0.85	8.2	9.64	80.08	5.51	33.61	5.22	3.46	4.51	0.03	8.22	5.3	13	4.09	7.06	0.33	0.07	0.08	0.05	0.16	6.25	0
ileum_7days~SRR2777578	16.23	16.95	3.37	44.8	10.15	2.25	11.58	8.38	78.4	4.74	33.85	5.69	3.33	6.48	0	4.17	8.04	7.78	7.46	8.24	0.19	0.33	0.08	0.04	0.29	5.08	0
ileum_7days~SRR2777579	16.27	18.3	4.7	49.91	9.17	2.47	9.9	8.09	46.34	4.42	30.65	6.09	3.87	6.23	0.02	4.65	7.39	7.2	5.92	9.85	0.09	0.07	0.04	0.1	0.14	1.62	0
ileum_7days~SRR2777580	16.23	20.49	8.61	54.96	12.34	2.67	11.2	7.66	51.01	6.85	32.75	5.84	4.02	2.36	0.05	8.67	5.89	5.72	8.66	11.35	0.22	0.19	0.07	0.16	0.33	1.21	0
ileum_21days~SRR2777582	15.68	19.23	4.9	52.81	12.31	6.24	11.99	7.95	92.4	5.41	31.57	6.19	3.27	3.89	0.04	5.16	6.18	6.19	5.16	10.94	0.23	0.37	0.06	0.11	0.06	1.11	0
ileum_21days~SRR2777583	13.72	15.51	6.28	67.4	14.5	2.89	10.13	9.7	99.97	7.45	32.65	3.43	2.4	1.89	0.06	3.02	7.57	4.18	5.76	11.82	0.08	0.26	0.08	0.11	0.08	1.12	0
ileum_21days~SRR2777584	13	12.37	4.72	46.32	10.41	0.91	8.36	8.06	81.64	5.74	28.95	3.71	2.81	4.56	0.07	3.76	5.79	8.98	4.65	10.49	0.18	0.14	0.06	0.14	0.13	2.53	0
ileum_21days~SRR2777585	14.88	17.09	4.98	49.27	9.65	1	8.69	9.43	77.08	5.55	27.41	5.53	3.67	6.4	0	4.79	6.47	10.15	8.16	11.14	0.12	0.16	0.07	0.17	0.34	2.07	0
ileum_42days~SRR2777586	3.84	9.1	10.45	25.71	8.43	3.1	7.29	10.84	64.32	6.97	21.05	2.73	2.97	5.08	0.03	3.87	6.59	6.69	2.56	12	0.85	0.48	0.07	0.22	0.92	48.97	0
ileum_42days~SRR2777588	14.72	13.63	3.01	51.39	9.23	2.09	10.24	8.35	81.2	4.49	37	5.28	2.67	5.95	0	3.97	6.67	4.05	7.71	10.04	0.11	0.3	0.05	0.19	0.17	1.73	0
ileum_42days~SRR2777589	12.4	14.83	5.05	43	10.19	3.11	8.68	7.54	84.29	5.48	30.73	5.16	3.39	5.64	0.09	5.55	5.85	11.42	6.13	8.15	0.18	0.39	0.05	0.03	0.36	1.52	0
ileum_42days~SRR2777590	10.88	11.79	4.2	35.4	9.14	2.13	9.16	7.9	75.3	5.56	30.15	7.23	3.47	5.76	0	4.48	5.46	6.99	4.67	9.85	0.28	0.21	0.04	0.08	0.23	1.06	0
caecum_adult~SRR1640006	1.7	4.71	6.49	28.96	11.18	3.98	5.72	8.41	89.62	9.52	26.36	2.22	4.67	4.5	0.09	6.66	3.28	12.77	3.46	13.88	0.21	0.19	0	0.06	0.06	19.16	0
colon_breeding_age~SRR594474	2.47	4.61	8.11	27.42	14.11	2.75	3.74	4.89	75.5	12.62	39.7	1.44	1.73	4.54	0.02	5.95	2.87	17.23	0.83	15.1	0.34	0.01	0.02	0.09	0.02	6.87	0
colon_breeding_age~SRR594483	5.25	3.77	2.61	19.01	10.88	11.84	9	22.7	52.91	6.85	28.09	2.52	4.58	14.39	0	4.63	9.81	1.95	1.4	4.13	0.11	1.34	0.01	0.26	0.77	3.52	0
colon_breeding_age~SRR594492	1.95	4.92	0.66	24.79	10.23	1.73	7.14	3.6	68.8	8.29	23.19	1.69	0.68	3.24	0.02	2.05	1.69	17.13	0.62	7.33	0.13	0.22	0.01	0.05	0.15	23.6	0
thalamus_adult~SRR1640174	1.1	4.29	18.59	32.08	14.69	3.96	6.37	8.67	64.77	9.18	23.56	1.11	0.86	0.22	0.25	4.52	11.03	6.49	0.69	13.38	0.5	3.06	0.25	0.84	0.14	0.8	0
midbrain_8months~SRR1639777	1.24	1.41	17.29	11.17	28.58	2.59	5.17	8.68	71.14	13.26	26.42	0.71	1.85	1.32	0.29	7.16	6.02	15.67	3.83	9.92	0.73	4.82	0.08	5.6	0.21	0.17	0
hypothalamus~ERR514721	1	1.41	7	6.12	22.88	1.24	7.5	9.86	43.78	6.13	15.95	0.75	1.79	11.74	0.11	4.37	12.5	10.3	16.89	5.22	1.83	3.67	0.33	6.69	4.91	0.11	0
pons_adult~SRR1639683	0.56	1.03	29.02	5.12	32.45	0.22	2.3	4.04	101.12	22.37	21.42	0.63	1.82	3.85	0.17	2.73	3.68	10.53	16.31	5.76	0.18	2.8	0.1	0.99	0.02	0.47	0
hippocampus_6months~SRR1640117	2.16	2.73	4.06	15.52	52.86	1.22	4.41	16.51	87.36	13.54	30.64	0.41	0.97	13.88	0	3.69	14.22	7.75	10.15	10.99	1.46	0.47	0.02	3.69	0.23	0.56	0
pineal_gland_8months~SRR1639998	2.92	1.98	25.33	31.34	21.71	0.94	5.76	13.22	82.73	24.42	32.03	0.54	1.18	8.43	0.05	5.93	7.19	4.81	4.04	18.47	0.64	2.11	0.13	4.95	0.22	0.12	0
cerebral_cortex_adult~SRR1639237	0.48	0.41	7.19	7.53	42.09	1.79	3.58	8.67	83.42	12.5	23.7	0.32	1.25	2.29	0.14	11.2	15.4	9.49	7.87	6.4	1.2	1.66	0.05	7.3	0.63	0.06	0
anterior_pituitary_adult~SRR1639250	0.47	1.11	12.2	21.84	12.68	1.53	4.66	17.44	44.26	17.63	29.16	1.26	1.29	6.75	0.01	5.52	6.13	2.45	0.96	11.14	0.21	3.72	0.07	5.42	0.31	0.24	0
posterior_pituitary_adult~SRR1639687	1.23	2.63	18.95	22.6	15.84	0.05	4.97	12.23	85.39	17.25	27.09	0.78	1.29	5.48	0.05	5.82	8.6	3.24	7.33	17.9	0.3	0.64	0.09	3.94	0.32	0.45	0
brain_breeding_age~SRR594473	0.28	0.32	5.88	7.34	50.53	0.48	2.74	6.5	43.36	8.97	37.57	1.03	1.86	9.66	0.08	2.98	13.12	7.55	7.71	6.54	3.62	2	0.07	5.19	9.79	0.11	0
brain_breeding_age~SRR594482	0.64	1.01	4.16	4.5	31.86	3.62	5.11	10.42	49.49	6.02	37.73	1.52	4.69	19.07	0.11	4.9	34.79	3.12	20.56	3.76	6.28	5.8	0.22	12.99	15.57	0.07	0.59
brain_breeding_age~SRR594491	0.33	0.51	3.63	6.37	23.73	2.81	4.86	9.15	47.09	6.18	39.46	1.7	3.7	16.9	0.55	2.7	29.12	5.22	13.56	4.17	7.57	0.03	0.07	9.51	3.87	0.12	0
stalk_median_eminence_adult~SRR1638907	1.37	2.87	14.76	33.56	17.46	0.87	5.99	12.73	74.88	15.9	31.41	0.73	1.54	4.32	0.36	5.69	5.87	9.32	0.93	12.41	0.39	0.5	0.07	4.08	0.35	0.43	0
pituitary_adult~SRR3168764	1.3	2.06	16.59	20.22	14.25	2.58	9.37	9.13	54.3	17.16	23.35	2.75	2.55	7.15	0.04	6.26	20.21	4.22	4.43	15.62	0.47	2.18	0.23	9.52	9.03	0.19	1.24
pituitary_adult~SRR3168769	0.87	0.67	13.88	22	18.42	1.12	6.2	11.52	48.44	15.85	23.87	2.29	1.92	5.85	0.01	3.81	13.87	3.28	0.85	13.45	0.77	0.56	0.15	7.61	3.16	0.18	0
pituitary_adult~SRR3168777	2.22	1.04	6.3	23.05	17.03	0.99	5.24	11.33	44.4	11.63	21.63	1.73	2.97	4.34	0.01	3.26	16.69	2.92	1.89	7.67	0.48	2.93	0.18	8.67	4.51	0.68	0
pituitary_adult~SRR3168821	2.47	1.39	11.85	20.16	14.86	1.79	6.18	8.5	45.45	15.62	20.81	1.65	2.17	2.66	0.05	4.59	9.18	4.15	1.44	10.48	0.25	0.76	0.25	6.83	3.46	0.49	0
pigment_epithelium_eye_adult~SRR1638889	1.29	6.81	7.59	22.99	10.29	1.52	2.49	4.44	60.5	7.23	26.21	0.77	1.12	3.23	2.12	6.63	5.1	4.01	2.82	15.37	0.31	0.18	0.03	0.49	0.31	1.33	0
spleen_breeding_age~SRR594480	2.66	3.43	7.01	23.93	9.46	3.08	11.14	6.86	44.31	4.38	25.91	1.99	3.89	1.2	0.02	4.46	15.56	0.6	4.05	8.45	5.8	0.69	0.06	0.77	0.22	11.4	0
spleen_breeding_age~SRR594489	4.94	3.74	6.2	27.09	10.89	5.96	7.4	5.19	71.44	7.46	31.69	5.12	2.26	3.38	0.02	5.85	5.09	2.67	2.25	14.21	0.96	0.21	0.08	0.21	0.2	22.65	0
spleen_breeding_age~SRR594498	6.95	4.33	3.51	32.1	13.46	4.9	10.48	3.09	64.36	3.67	19.82	2.71	3.77	2.09	0	7.13	10.27	0.92	3.22	6.6	0.96	0.07	0.09	0.3	0.07	14.96	0.08
spleen_adult~SRR5190450	1.58	3.84	7.87	29.66	8.64	0.95	7.83	5.04	52.93	7.14	28.51	3.86	3.43	5.07	0	4.17	8.05	1.69	4.08	13.35	1.81	0.47	0.02	0.43	1.3	22.76	0
spleen_adult~SRR5190451	1.94	2.99	8.36	31.86	10.93	1.58	8.32	5.55	55.44	6.84	28.63	2.97	3.13	2.63	0	3.04	8.46	1.82	4.1	13.16	1.35	0.35	0.04	0.62	1.06	23.39	0
spleen_adult~SRR5190452	1.67	2.58	4.67	22.87	8.83	1.27	9.52	5.68	39.72	8.9	27.5	2.11	2.63	3.41	0	3.22	7.85	1.27	4.2	15.47	1.54	0.24	0.07	0.42	0.92	23.53	0
bone_marrow_adult~SRR1640064	0.48	2.02	22.23	25.84	12.54	2.45	7.98	8.49	73.58	7.07	24.28	1.54	1.36	4.26	0	2.49	8.63	8.67	6.54	12.77	0.34	0.24	0	0.5	0.07	114.59	0
lymph_node_adult~SRR1639242	4.88	5.01	9.86	26.38	9.5	1.33	8.51	12.51	46.29	9.21	28.27	3.16	2.1	2.84	0.04	7.32	7.88	0.91	1.14	13.91	0.33	0.46	0.02	0.18	0.03	9.46	1.76
mesenteric_lymph_node_adult~SRR1640186	7.43	4.69	9.2	31.81	9.52	1.77	10.87	6.08	67.87	5.51	27.84	3.13	3.05	2.57	0	8.01	13.56	0.97	12.13	11.28	0.46	0.9	0.1	0.54	0.12	2.69	0.94
overy_adult~SRR2553318	3.95	6.94	17.46	34.41	13.12	2.2	4.76	6.09	49.76	7.98	20.68	2.29	1.34	3.08	0.56	1.7	5.04	2.25	2.87	15.42	1.33	0.18	0.19	0.9	1.02	14.6	0
ampula_adult~SRR1639215	2.8	3.41	8.52	35.64	13.99	0.87	5.41	5.17	77.53	12.37	24.95	1.17	1.11	2.9	0.22	2.66	5.34	4.2	3.97	16.99	1.72	0.4	0.05	3.26	0.16	2.65	0
corpus_luteum_adult~SRR1639246	0.16	0.8	6.24	6.53	6.23	0.4	1.36	4.3	23.19	2.19	14.09	0.54	0.47	0.98	0.02	2.93	1.19	10.65	1.38	2.27	0.06	0.07	0.02	0.04	0.02	1.83	0
testes_breeding_age~SRR594481	3	26.82	4.02	12.24	3.76	2.75	17.49	13.3	41.03	17.74	53.49	3.09	1.6	0.49	1.87	4.97	5.23	0.12	6.36	46.71	0.17	2.68	15.7	11.89	1.39	1.97	0.07
testes_breeding_age~SRR594490	2.33	24.71	5.58	15.9	3.93	2.49	8.6	12.44	49.8	21.74	70.04	2.95	2.3	0.7	1.39	4.46	4.83	0.22	7.52	35.07	0.15	5.96	14	6.97	1.9	0.15	0.07
lung_breeding_age~SRR594478	0.79	7.39	8.64	22.86	6.45	3.01	5.85	7.36	56.37	4.83	24.19	2.81	2.33	4.6	0	3.7	6.27	1.92	4.46	12.7	2.25	0.9	0.04	1.39	0.1	5.87	2
lung_breeding_age~SRR594487	0.63	5.83	5.54	30.35	6.75	2.53	6.66	7.52	55.64	3.65	26.79	3.53	1.83	5	0.11	2.84	4.98	1.85	12.82	12.29	1.02	1	0.05	0.96	0.58	9.96	0
lung_breeding_age~SRR594496	2.78	10.24	9.39	25.94	7.07	0.56	7	9.41	70.55	7.98	27.12	1.55	1.41	6.06	0	4.69	6.31	2.61	7.7	14.93	1.01	1.82	0.03	0.77	0.16	8.32	0
lung_adult~SRR5190376	1.8	6.94	7.53	25.26	9.43	1.82	7.51	7.75	50.1	6.55	28.47	3.7	2.35	2.99	0	3.31	5.97	1.31	7.56	13.12	0.73	0.93	0.03	1.85	1.11	7.91	0
lung_adult~SRR5190378	1.46	4.61	8.8	24.12	6.34	1.42	7.54	7.94	56.59	7.04	29.07	3.07	2.42	10.11	0.07	3.95	5.23	1.71	10.13	17.63	1.31	0.74	0.06	2.05	1.42	7.66	0
lung_adult~SRR5190380	1.11	7.57	7.47	23.53	8.95	2.7	7.92	7.85	55.92	6.69	26.23	4.01	1.62	2.98	0	2.38	6.51	1.38	5.75	10.45	1.97	0.79	0.06	2.07	0.54	8.14	0
heart_adult~SRR3109702	0.62	1.42	5.23	12.77	8.37	3.38	3.91	6.81	19.71	3.87	15.85	1.24	1.33	1.22	0.05	4.18	2.6	11.98	1.3	4.32	0.4	0.07	0.13	0.43	0.64	2.13	0
heart_adult~SRR3109703	0.34	0.99	5.25	12.38	6.55	2.29	3.85	6.26	18.84	3.52	16.54	0.86	0.67	1	0.19	2.79	1.61	17.53	0.96	4.04	0.33	0.12	0.04	0.23	0.36	1.97	0
heart_adult~SRR3109704	0.28	0.7	5.28	11.15	6.08	1.85	3.08	5.75	20.14	3.04	16.07	0.49	1.03	0.56	0.2	2.49	1.82	11.67	1.52	4.09	0.29	0.08	0.04	0.21	0.17	2.54	0
kidney_adult~SRR3109708	0.77	3.67	34.7	16.99	8.22	2.85	6.51	5.74	45.71	13.22	38.15	2.36	1.58	3.35	0.03	5.03	2.97	12.58	2.82	13.41	34.3	0.46	0.33	0.59	2.23	2.07	0
kidney_adult~SRR3109709	0.57	2.63	30.81	13.48	7.73	0.87	5.22	5.31	36.19	10.62	31.06	3.22	2.43	3.9	0.05	3.7	3.07	13.42	2.02	17.89	26.8	0.01	0.3	0.54	2.09	1.32	0
kidney_adult~SRR3109710	0.61	1.79	17.28	26.46	12.34	2.01	4.46	5.43	37.87	12.93	30.52	2.61	1.83	2.73	0	2.54	2.52	16.4	2.71	17.16	25.3	0.01	0.08	0.35	1.66	1.67	0
kidney_medulla_adult~SRR1638788	0.91	2.91	54.37	20.26	13.46	2.31	4.9	7.27	64.61	12.41	21.08	0.77	1.08	3.23	0.03	6.82	2.8	14.62	4.3	9.98	12.89	0.33	0.07	0.33	0.11	0.81	0
longissimus_dorsi_embryo~SRR4239816	0.83	1.85	1.85	16.07	6.73	4.07	1.46	3.17	13.25	1.98	6.7	1.87	3.23	2.9	0.35	1.54	3.31	3.03	0.99	3.08	0.88	0.34	0.22	0.15	1.09	0.31	3.56
longissimus_dorsi_embryo~SRR4239817	1.53	2.2	1.87	12.93	9.23	4.3	1.24	1.9	22.56	2.81	8.27	2.31	6.3	4.21	0.54	0.7	2.74	4.53	0.88	2.42	0.64	0.4	0.34	0.4	1.26	0.21	0
longissimus_dorsi_embryo~SRR4239818	1.04	1.83	1.45	15.1	7.48	3.29	1.18	2.74	21.86	1.99	7.68	1.5	2.56	5.57	0.31	0.99	2.74	3.28	1.61	2.47	0.47	0.03	0.26	0.42	0.83	0.46	0
longissimus_dorsi_adult~SRR4239819	0.33	0.83	0.97	4.64	5.3	0.28	3.09	2.62	8.12	1.21	2.12	0.83	1.09	0.71	0.01	0.29	2.32	0.36	1.39	1.04	0.13	0.05	0.01	0.02	0.29	1.35	0
longissimus_dorsi_adult~SRR4239820	0.14	0.33	0.7	3.91	5.8	0.2	3.62	2.72	9	1.38	1.68	0.81	1.09	0.46	0.05	0.42	1.75	0.48	0.76	0.62	0.1	0.09	0.02	0.01	0.2	0.61	0
longissimus_dorsi_adult~SRR4239821	0.11	0.25	0.48	3.23	3.44	0.66	3.85	2.12	11.75	1.35	2.33	0.83	1.14	0.66	0.02	0.52	1.28	0.38	0.54	0.52	0.07	0.1	0	0.02	0.23	0.72	0
skeletal_muscle_adult~SRR3168773	0.39	1.52	10.31	5.34	5.53	1.19	3.23	7.21	25.39	2.64	10.59	1.94	0.8	2.01	0.17	4.1	3.17	2.77	1.24	2.03	0.26	0.04	0.03	0.05	0.17	2.72	0
skeletal_muscle_adult~SRR3168780	0.27	0.79	0.96	9.18	7.5	0.78	3.01	4.75	22.48	1.61	8.07	0.69	0.59	1.82	0.01	0.76	1.71	3.63	1.8	0.9	0.15	0.02	0.02	0.01	0.19	2.87	0
skeletal_muscle_adult~SRR3168781	0.3	1.42	15.36	7.9	8.32	1.02	3.97	5.92	29.28	3.62	11.99	0.4	1.03	2.05	0.15	6.46	1.89	1.95	0.8	2.87	0.33	0.08	0.05	0.02	0.16	1.12	0
skeletal_muscle_adult~SRR3168790	0.29	1.01	0.37	8.44	3.92	0.03	2.54	3.07	14.37	1.41	7.2	0.66	0.68	1.27	0.04	2.39	2.54	2.19	0.93	1.48	0.23	0.03	0.01	0.03	0.38	2.47	0
internal_tongue_muscle_adult~SRR1638787	0.45	1.44	4.87	8.91	10.82	0.72	3.22	4.32	32.31	5.21	8.13	0.09	1.71	0.96	0.07	1.71	1.91	5.9	2.92	2.67	0.08	0.11	0.04	0.05	0.01	1.7	0
diaphragm_adult~SRR1639239	5.91	6.69	2.3	34.1	14.99	1.36	10.58	23.78	85.34	8.93	24.49	1.83	1.76	1.65	0.05	8.67	4.33	0.44	4.96	7.37	0.25	0.15	0.04	0.73	0.1	2.66	0
intramuscular_fat_adult~SRR526998	0.47	5.26	3.37	11.43	5.31	1.46	5.9	18	25.24	3.05	24.39	3.76	3.57	14.2	0.05	2.85	11.98	3.04	6.5	5.18	0.41	2.67	0.04	1.13	3.07	50.04	0
intramuscular_fat_adult~SRR527002	0.58	4.3	2.05	11.33	3.78	3.83	7.73	20.37	24.99	2.13	26.51	4.73	3.58	10.87	0.03	1.88	13.14	2.41	3.73	4.07	0.4	0.87	0	0.68	3.27	34.33	0
intramuscular_fat_adult~SRR527006	0.6	4.57	4.12	12.41	6.12	6.02	7.71	15.62	28.59	3.11	23.63	4.59	4.16	4.41	0	1.42	13.09	2.04	4.8	4.54	0.5	0.35	0	1.03	2.25	36.39	0
intramuscular_fat_adult~SRR527010	0.21	4.25	3.41	14.89	4.65	6.11	5.32	17.52	43.72	3.18	20.58	2.82	3.58	6.91	0.19	2.76	13.81	2.37	3.16	2.7	0.22	0.61	0.03	0.61	4.65	26.51	10.03
intramuscular_fat_adult~SRR527014	0.46	4.44	6.85	16.94	7.85	2.24	6.5	15.36	52.32	5.23	17.95	0.49	1.49	5.88	0.07	1.16	8.7	1.09	7.87	5.87	0.17	0.38	0.01	0.29	0.33	51.26	0
intramuscular_fat_adult~SRR527018	0.65	2.53	3.57	10.18	4.58	7.48	6.12	16.48	44.82	2.94	24.85	4.14	3.2	6.81	0.11	1.43	12.02	2.31	7.02	3.78	0.69	0.97	0.01	1.01	4.17	31.85	0
intramuscular_fat_adult~SRR527022	0.46	4.71	2.79	10.42	6.95	1	3.73	12.49	48.68	3.33	28.19	3.47	3.59	12.72	0.19	5.36	9.33	3.79	6.11	6.17	0.58	1.26	0.04	1.38	2.66	47.32	36.25
intramuscular_fat_adult~SRR527025	0.24	2.54	4.6	10.72	4.05	5.4	5.52	23	24.94	2.47	31.98	4.34	3.85	10.84	0.07	0.96	12.04	1.55	4.28	5.31	0.12	0.45	0.01	0.4	3.16	37.79	0
intramuscular_fat_adult~SRR527029	0.54	3.07	2.52	9.32	6.27	5.28	4.94	19.21	49.89	3.62	25.99	4.41	4.16	10.92	0.27	1.88	11.91	3.46	5.76	4.91	0.41	1.46	0.04	0.99	6.86	33.13	0
subcutaneous_fat_embryo~SRR882030	3.77	3.61	9.13	31.39	5.52	0.55	8.57	11.74	35.4	9.18	15.06	0.49	2.06	5.89	0.08	2.85	3.33	2.33	4.79	7.79	0.32	0.1	0	0.11	0.23	25.78	0
subcutaneous_fat_adult~SRR526997	0.86	3.9	6.84	16.16	9.91	6.87	7.42	12.14	57.4	7.28	27.88	2.63	2.88	18.17	0.25	5.87	4.27	4.94	4.66	6.79	0.56	0.24	0.07	0.63	0.6	72.92	0
subcutaneous_fat_adult~SRR527001	1.2	4.58	2.33	11.39	3.67	13.28	9.51	8.84	47.03	3.98	20.5	5.27	4.5	20.4	0.28	8.04	7.78	3.79	5.24	5.83	0.43	0.34	0.06	1.01	0.91	46.96	0
subcutaneous_fat_adult~SRR527005	0.57	4.5	2.87	15.94	7.31	0.56	6.63	6.81	54.22	5.64	23.2	2.24	2.7	12	0.72	3.7	5.12	2.31	7.36	6.43	0.22	0.38	0.06	0.84	0.5	45.27	0
subcutaneous_fat_adult~SRR527009	0.77	3.71	3.47	12.91	7.54	7.82	7.35	13.47	45.86	4.89	23.28	3.75	2.57	7.39	0.17	2.01	6.62	4.36	5.49	3.49	0.21	0.69	0.08	0.92	1.36	74.5	0
subcutaneous_fat_adult~SRR527013	0.81	4.73	3.25	14.11	6.75	2.43	7	8.74	46.06	6.01	23.77	2.08	2.69	16.85	0.55	4.11	5.95	3.49	6.4	6.62	0.2	0.58	0.11	1.12	0.65	56.83	0
subcutaneous_fat_adult~SRR527017	0.2	5.15	5.96	16.81	10.43	0.75	8.38	7.45	60.9	7.57	23.31	2	1.55	15.15	0.22	2.92	4.33	4.14	3.22	7.76	0.22	0.43	0.05	1.87	0.18	62.74	0
subcutaneous_fat_adult~SRR527021	0.87	5.34	8.92	17.89	10.99	5.54	8.67	9.32	69.25	8.6	25.34	1.3	2.4	10.14	0.28	2.84	4.47	5.02	1.33	8.57	0.2	0.32	0.04	0.85	0.1	81.38	0
subcutaneous_fat_adult~SRR527024	0.26	4.38	7.06	13.47	6.5	1.86	7.19	12.79	64.88	7.16	27.03	3.71	4.06	17.59	0.32	6.67	6.18	4.56	6.05	7.74	0.16	0.31	0.06	0.52	1.37	67.73	0
subcutaneous_fat_adult~SRR527028	0.83	4.89	6.09	12.82	11.72	0.59	6.72	8.75	31.45	6.74	26.55	2.48	2.86	13.94	1.19	4.48	5.37	4.44	3.96	7.99	0.62	0.24	0.09	0.82	1.39	61.84	0
subcutaneous_fat_adult~SRR882031	0.25	3.84	5.81	27.51	10.43	0.24	5.82	7.18	43.35	6.89	13.84	1.25	2.18	6.94	0.43	3.77	3.63	5.48	1.56	6.69	0.2	0.26	0.06	0.31	0.62	73.45	0
subcutaneous_fat_adult~SRR882032	0.73	2.53	11.16	21.41	9.33	0.29	5.69	10.97	53.29	7.11	17.28	2.03	2	6.71	0.28	6.23	3.79	7.09	3.55	9.09	0.28	0.27	0.09	0.3	0.98	74.75	0
subcutaneous_fat_adult~SRR882033	0.53	4.47	14.97	32.67	6.83	1.54	7.25	13.83	61.68	6.56	19.45	1.5	2.75	8.76	0.55	5.81	5.43	5.68	1.68	11	0.34	0.33	0.03	0.28	1.12	85.21	20.37
omental_fat_adult~SRR526996	0.56	4.06	5.64	14.76	8.99	9.61	7.06	13.93	57.23	6.22	26.5	2.99	1.87	18.52	0.21	1.89	4.73	4.83	2.11	6.45	0.58	0.34	0.03	1.29	0.3	80.44	0
omental_fat_adult~SRR527000	0.98	3.4	2.94	11.77	6.34	13.78	7.24	17	50.83	4.02	25.82	4.34	3.97	17.31	0.2	6.11	6.67	3.3	4.43	6.56	0.43	0.45	0.06	1.71	1.19	68.68	37.5
omental_fat_adult~SRR527004	1.05	5.05	5.41	13.48	5.34	6.18	7.63	14.13	50.28	4.02	26.17	5	4.85	11.99	0.77	3.7	7.84	3.23	5.6	6.41	0.92	0.31	0.04	1.81	1.26	44.51	42.75
omental_fat_adult~SRR527008	1.92	5.21	5.58	16.05	6.5	11.4	7.54	12.37	45.81	5.1	20.47	4.81	4.04	19.46	0.6	1.71	6.58	3.21	6.77	4.51	0.4	0.32	0.07	0.13	1.5	54.01	0
omental_fat_adult~SRR527012	0.55	4.49	3.41	15.4	6.73	6.04	8.62	15.26	53.86	5.25	27.73	3.99	2.52	15.87	0.24	2.63	4.74	3.83	5.73	4.85	0.26	0.08	0.03	1.94	0.82	68.09	63.33
omental_fat_adult~SRR527016	0.85	3.66	5	15.24	9.76	4.72	10.26	11.17	53.39	6.01	22.88	2.18	1.41	9.87	0.14	2.81	4.14	3.66	1.85	7.24	0.53	0.22	0.06	1.41	0.08	81.48	0
omental_fat_adult~SRR527020	0.62	4.09	3.88	15.8	11.64	8.04	5.93	11.47	66.25	7.13	33.28	3.1	1.78	19	0.11	2	2.8	6.17	2.97	6.89	0.24	0.24	0.03	1.58	0.31	99.82	0
omental_fat_adult~SRR527023	0.33	4.31	7.45	14.61	8.42	2.4	5.67	18.2	63.6	5.57	34.11	3.98	3.22	11.81	1.24	5.52	7.12	3.92	4.38	8.47	0.3	0.1	0.04	1.04	1	61.26	0
omental_fat_adult~SRR527027	0.6	4.27	4.13	16.84	10.67	9.7	6.63	13.86	56.13	6.13	28.85	4.15	4.4	11.68	0.24	3.54	4.95	4.3	5.54	7.35	0.62	0.25	0.07	1.32	1.26	58.31	54.62
mammary_gland_fat_adult~SRR1639766	0.69	4.72	17.9	27.19	11.19	1.85	10.59	10.75	79.17	13.33	27.66	0.65	1.4	4.85	0.35	5.09	6.82	9.81	0.2	13.93	0.38	1.15	0.06	0.36	0.45	36.03	0
