# Supplementary material for: Genome-wide identification of cyclin-dependent kinase (CDK) genes affecting adipocyte differentiation in cattle
Source: BMC Genomics. 2021 Jul 12;22:532. doi: 10.1186/s12864-021-07653-8 (PMC8276410; doi:10.1186/s12864-021-07653-8)
Supplement: Supplementary file 9 — Additional file 9. Primers sequences of 25 bovine CDK genes. [file 12864_2021_7653_MOESM9_ESM.xls]

## Sheet: Sheet1
Gene	Primer sequence（5’→3’）	Annealing temperature (℃)	Products length (bp)
CDK1	F: GTGGAAACCAGGAAGCTTAGC	60	201
	R: TGCTCTTGACACAACACAGGGA
CDK2	F: GGCATTCCTCTTCCGCTCAT	60	142
	R: CTGCTAGCTTGATGGACCCA
CDK3	F: AAGCACCCCAACATCGTCAG	61	189
	R: ATGCGTGTGGCAGAAGTTCA
CDK4	F: AGCATCCCAATGTTGTCAGG	60	153
	R: TTATGGTCTCCACTGGCAAGC
CDK5	F: TGTGCCGAGTTCTGCCCTT	60	106
	R: CAACGTCAGCTTCTTGTCGC
CDK6	F: GGAGTGCCCACTGAAACCAT	60	131
	R: ATTTGTCCACTGCTGGTCACC
CDK7	F: CAGAGTTGCTTCTAAGGGTTCC	60	105
	R: CAGGCCACTGCTCTTCAGTTG
CDK8	F: TGTTTGAATACGAGGGCTGC	60	135
	R: ATGCCGACATAGAGATCCCG
CDK9	F: CCCTTTTTGTGATGAGGTGAC	60	171
	R: ATCTCCCGCAATGCTGTAATG
CDK10	F: TCCGCCATCCCAACATTGT	60	157
	R: AGCACGATGCACTTGACCTG
CDK11B	F: CAAAGTGTTCAAGGACCTCGG	59	117
	R: CGCTTGCGGAGGTTGTTAT
CDK12	F: TTGGAGCTGTGGATGCATTC	59	111
	R: CAAGGGCTACCACAGAGTCG
CDK13	F: AAAGATGCCGATAGCTTGCG	60	119
	R: TCTCCTCCTGGTAGCTCAGG
CDK14	F: TTTCAGCCGCATTGCCTTG	59	159
	R: GTGCTCTGCGTCCTCTGAAC
CDK15	F: TGCGATCGAGCTAACAGACCT	60	123
	R: GAATCGCTGTTACTCCGTGG
CDK16	F: CCACGCAAGATCTCCACTGAG	60	172
	R: CCAGTTTCCCAAAGCCGAT
CDK17	F: GCCCAGAAATGGAAGCAGAT	60	128
	R: TGCAGGCAGTGATAACCGCT
CDK18	F: TGTTTGAGTACCTGGACCGTG	60	187
	R: CTCTCTCGTTGATGAGCAGGTT
CDK19	F: TACGCCAACAGCAGCCTCAT	58	171
	R: ATCTAATGTCGGCAAGGGGTC
CDK20	F: AAGTCTGGCCGGAGATCACT	60	145
	R: TGTGGTGGGTAGAGGAGGAA
CDKL1	F: GCGATTGGCTGTGTCTTTGC	61	112
	R: TAGGAATGAGGTCTCCCAAGG
CDKL2	F: GGAAGGCATCGCTCGGAAT	59	110
	R: ATGCGATACTGGGAGTGTGC
CDKL3	F: GGTATGGTAATGCCACCCATC	61	186
	R: CATTTGGCTTTGAGTGGAACC
CDKL4	F: TGGGAAAGCTAATCCCAAGAC	61	195
	R: CCAGGAGTTGGGCACAGGTTA
CDKL5	F: GAACTCGGCGGGATTTATG	60	101
	R: AAATGATTTCGTTGGTGGGTG
GAPDH	F：GGCATCGTGGAGGGACTTATG	61	185
	R：CCAGTGAGCTTCCCGTTGAG
